# Supplementary material for: Brain Effects of SC-Nanophytosomes on a Rotenone-Induced Rat Model of Parkinson’s Disease—A Proof of Concept for a Mitochondria-Targeted Therapy
Source: Int J Mol Sci. 2022 Oct 21;23(20):12699. doi: 10.3390/ijms232012699 (PMC9604491; doi:10.3390/ijms232012699)
Supplement: Supplementary file 1 [file ijms-23-12699-s001.zip]

Archive with 1 entries (1 files):
- ijms-1947566-supplementary.pdf
